# Supplementary material for: Combination of Solid State and Submerged Fermentation Strategies to Produce a New Jellyfish-Based Food
Source: Foods. 2022 Dec 8;11(24):3974. doi: 10.3390/foods11243974 (PMC9778331; doi:10.3390/foods11243974)
Supplement: Supplementary file 1 [file foods-11-03974-s001.zip]

Archive with 1 entries (1 files):
- foods-2057783-supplementary.pdf
